# Supplementary material for: Hydrotalcite–Niclosamide Nanohybrid as Oral Formulation towards SARS-CoV-2 Viral Infections
Source: Pharmaceuticals (Basel). 2021 May 19;14(5):486. doi: 10.3390/ph14050486 (PMC8160721; doi:10.3390/ph14050486)
Supplement: Supplementary file 1 [file pharmaceuticals-14-00486-s001.zip]

Archive with 1 entries (1 files):
- pharmaceuticals-1188508-supplementary.pdf
